# Supplementary material for: The Effect of Diffuse Liver Diseases on the Occurrence of Liver Metastases in Cancer Patients: A Systematic Review and Meta-Analysis
Source: Cancers (Basel). 2021 May 7;13(9):2246. doi: 10.3390/cancers13092246 (PMC8124499; doi:10.3390/cancers13092246)
Supplement: Supplementary file 1 [file cancers-13-02246-s001.zip]

Archive with 1 entries (1 files):
- cancers-1195010-supplementary.pdf
